# Supplementary material for: The Pathology of Fatal Avian Malaria Due to Plasmodium elongatum (GRW6) and Plasmodium matutinum (LINN1) Infection in New Zealand Kiwi (Apteryx spp.)
Source: Animals (Basel). 2022 Dec 1;12(23):3376. doi: 10.3390/ani12233376 (PMC9740581; doi:10.3390/ani12233376)
Supplement: Supplementary file 1 [file animals-12-03376-s001.zip]

Archive with 1 entries (1 files):
- animals-2044044-supplementary.pdf
